# Supplementary material for: Armchair Janus WSSe Nanotube Designed with Selenium Vacancy as a Promising Photocatalyst for CO2 Reduction
Source: Molecules. 2023 Jun 7;28(12):4602. doi: 10.3390/molecules28124602 (PMC10302939; doi:10.3390/molecules28124602)
Supplement: Supplementary file 1 [file molecules-28-04602-s001.zip]

Archive with 1 entries (1 files):
- molecules-2425694-supplementary.pdf
